# Supplementary material for: Informative gene selection and the direct classification of tumors based on relative simplicity
Source: BMC Bioinformatics. 2016 Jan 20;17:44. doi: 10.1186/s12859-016-0893-0 (PMC4721022; doi:10.1186/s12859-016-0893-0)
Supplement: Additional file 1: — The binary-discriminative informative genes selected by RS method of nine datasets. (XLS 26 kb) [file 12859_2016_893_MOESM1_ESM.xls]

## Sheet: Sheet1
Leuk1
class 1	[2642,2335]
class 2	[4055,6510]
class 3	[2020,4847,2288]
Lung1
class 1	[6678,1463,3330,6890,1745]
class 2	[2059,4452,399,6854,2466]
class 3	[1463,6044,4130]
Leuk2
class 1	[8165,2592,5370]
class 2	[7136,2770,11368,1542,5881]
class 3	[8428,1316,8842,10819,3414]
SRBCT
class 1	[1389,1319]
class 2	[836,846]
class 3	[255,742,1347,2144]
class 4	[1955,1003,1962]
Breast
class 1	[7797,6797]
class 2	[6595,8715,4872]
class 3	[6623,6635,632,8308]
class 4	[4218,5643,3293,7383]
class 5	[2585,109]
Lung2
class 1	[4788,7199]
class 2	[7199,11798]
class 3	[11316,12161,4788,12417,5300,7909,9071,4224]
class 4	[12097,5909,12110,10524,3919,8457]
class 5	[5292,9196,11122,2478,3230]
DLBCL
class 1	[3795,3794,3788]
class 2	[2288,2311]
class 3	[2098,2073]
class 4	[2861,2926,3578]
class 5	[1070,1223]
class 6	[2908,764,718,767]
Cancers
class 1	[10872,11552,2196]
class 2	[29,6925,5028]
class 3	[6366,11431,3890,8623]
class 4	[2975,10814,7470,7926,4494]
class 5	[1563,12249,2827]
class 6	[1033,5246,12122]
class 7	[7219,2772]
class 8	[542,8256,10841]
class 9	[9240,11320]
class 10	[3765,11186,7674,9410]
class 11	[3538,3703,393,4679]
GCM
class 1	[11351,4047,9841,12159,13186,12123]
class 2	[12504,2434,9977]
class 3	[1848,2578,14309,9354,12771]
class 4	[1667,5491,2221]
class 5	[6088,6657,3709]
class 6	[6297,6662,11438,3151,14998]
class 7	[10430,2011,4713]
class 8	[8348,4047,6915]
class 9	[5183,4194]
class 10	[5855,14881,5635,2538]
class 11	[4455,1141,9830,4940,1735]
class 12	[2434,8348,4047,1852,4312,12465,12140,1948,14784]
class 13	[2622,12386,52,638]
class 14	[15997,6252,13522]
